# Supplementary material for: Enhanced Pathogenic Consequences Induced by a Seven-Amino-Acid Extension in the G Protein of the HRSV BA9 Genotype
Source: Int J Mol Sci. 2025 Feb 27;26(5):2081. doi: 10.3390/ijms26052081 (PMC11900327; doi:10.3390/ijms26052081)
Supplement: Supplementary file 1 [file ijms-26-02081-s001.zip]

Archive with 1 entries (1 files):
- ijms-3459732-supplementary.pdf
